# Supplementary material for: The Association between Influenza Vaccination and COVID-19 and Its Outcomes: A Systematic Review and Meta-Analysis of Observational Studies
Source: Vaccines (Basel). 2021 May 20;9(5):529. doi: 10.3390/vaccines9050529 (PMC8161076; doi:10.3390/vaccines9050529)
Supplement: Supplementary file 1 [file vaccines-09-00529-s001.zip]

Archive with 1 entries (1 files):
- vaccines-1206565-supplementary.pdf
